# Supplementary material for: Risk Factors for Adhesion-Related Readmission and Abdominal Reoperation after Gynecological Surgery: A Nationwide Cohort Study
Source: J Clin Med. 2023 Feb 8;12(4):1351. doi: 10.3390/jcm12041351 (PMC9965311; doi:10.3390/jcm12041351)
Supplement: Supplementary file 1 [file jcm-12-01351-s001.zip]

Archive with 1 entries (1 files):
- jcm-2183408-supplementary.pdf
